# Supplementary material for: Exploration of Alkyne-Based Multilayered 3D Polymers and Oligomers: Subtle Aggregation-Induced Emission, Chromium(VI) Ion Detection, and Chiral Properties Characterization
Source: Molecules. 2024 Nov 28;29(23):5641. doi: 10.3390/molecules29235641 (PMC11643666; doi:10.3390/molecules29235641)
Supplement: Supplementary file 1 [file molecules-29-05641-s001.zip]

Archive with 1 entries (1 files):
- molecules-3319177-supplementary.pdf
